# Supplementary material for: METTL14 Promotes Lipid Synthesis in Dairy Goat Mammary Epithelial Cells by Targeting CEBPB via m6A-YTHDF1/3-Dependent Manner
Source: Animals (Basel). 2026 Jan 8;16(2):181. doi: 10.3390/ani16020181 (PMC12838069; doi:10.3390/ani16020181)
Supplement: Supplementary file 1 [file animals-16-00181-s001.zip]

Archive with 1 entries (1 files):
- animals-4060354-supplementary.pdf
